# Supplementary material for: Stressomic: A wearable microfluidic biosensor for dynamic profiling of multiple stress hormones in sweat
Source: Sci Adv. 2025 Aug 6;11(32):eadx6491. doi: 10.1126/sciadv.adx6491 (PMC12327446; doi:10.1126/sciadv.adx6491)
Supplement: Supplementary file 2 — Movies S1 and S2 [file sciadv.adx6491_movies_s1_and_s2.zip]

Archive with 2 entries (2 files):
- adx6491_movie_s1.mp4
- adx6491_movie_s2.mp4
